# Supplementary material for: Controlled Hydrothermal Growth and Li+ Storage Performance of 1D VOx Nanobelts with Variable Vanadium Valence
Source: Nanomaterials (Basel). 2019 Apr 17;9(4):624. doi: 10.3390/nano9040624 (PMC6523597; doi:10.3390/nano9040624)
Supplement: Supplementary file 1 [file nanomaterials-09-00624-s001.zip]

Archive with 2 entries (2 files):
- nanomaterials-484184-SI-proof done.pdf
- nanomaterials-484184-SI-proof.docx
